# Supplementary material for: Unusual Large-Scale Chromosomal Rearrangements in Mycobacterium tuberculosis Beijing B0/W148 Cluster Isolates
Source: PLoS One. 2014 Jan 8;9(1):e84971. doi: 10.1371/journal.pone.0084971 (PMC3885621; doi:10.1371/journal.pone.0084971)
Supplement: Table S1 — B0/W148 cluster specific SNPs. (XLSX) [file pone.0084971.s003.xlsx]

## Sheet: Лист1
Table S1. B0/W148 cluster specific SNPs
POSITION	GENE	LOCUS_TAG	STRAND	H37Rv NUCL	MUT	H37Rv_AA	MUT_AA	FROM_START_GENE	MOS11	SP21	SP1	SP7	W-148
4086	recF	Rv0003	+	G	T	Gly	Gly	807	T	T	T	T	T
103756	-	Rv0094c	-	G	T	Pro	His	908	T	T	T	T
143120	oxcA	Rv0118c	-	C	A	Ala	Ser	757	A	A	A	A	A
333641	PE_PGRS3	Rv0278c	-	C	G	Gln	His	2670	G	G	G	G
335971	PE_PGRS3	Rv0278c	-	A	G	Leu	Leu	340	G	G	G	G
404130	-	Rv0338c	-	T	C	Glu	Gly	1712	C	C	C	C
527895	-	Rv0439c	-	T	C	Val	Val	420	C	C	C	C	C
751999	mkl	Rv0655	+	C	T	Pro	Pro	483	T	T	T	T	T
826756	mapA	Rv0734	+	C	T	Ala	Ala	87	T	T	T	T	T
886661	intergenic			C	T				T	T	T	T	T
895164	-	Rv0802c	-	G	A	Ile	Ile	465	A	A	A	A	A
907046	-	Rv0812	+	G	A	Pro	Pro	624	A	A	A	A	A
1023883	intergenic			G	A				A	A	A	A	A
1035426	pstS3	Rv0928	+	T	G	Phe	Cys	524	G	G	G	G	G
1154618	kdpB	Rv1030	+	C	T	Leu	Leu	895	T	T	T	T	T
1155884	kdpC	Rv1031	+	T	C	Met	Thr	32	C	C	C	C	C
1169965	-	Rv1047	+	G	A	Gly	Gly	543	A	A	A	A
1203693	pra	Rv1078	+	C	T	Ser	Ser	381	T	T	T	T	T
1272899	mmpL13a	Rv1145	+	T	G	Arg	Arg	477	G	G	G	G	G
1276846	-	Rv1148c	-	C	G	Arg	Arg	903	G	G	G	G
1276873	-	Rv1148c	-	A	G	Asn	Asn	876	G	G	G	G
1353462	-	Rv1209	+	G	A	Glu	Glu	306	A	A	A	A	A
1409474	intergenic			G	T				T	T	T	T
1482185	-	Rv1319c	-	C	T	Gly	Asp	317	T	T	T	T	T
1584762	rpe	Rv1408	+	G	A	Ala	Ala	264	A	A	A	A	A
1619513	PE_PGRS26	Rv1441c	-	A	C	Tyr	Asp	172	C	C	C	C	C
1636826	PE_PGRS28	Rv1452c	-	C	A	Gly	Gly	1404	A		A	A	A
1668082	-	Rv1477	+	G	C	Ala	Pro	1093		C	C	C	C
1710601	-	Rv1518	+	T	A	Ter	Lys	958	A	A	A	A	A
1838646	uvrB	Rv1633	+	C	T	Ala	Ala	1572	T	T	T	T
1947325	-	Rv1720c	-	T	C	His	Arg	95	C	C	C	C	C
2078967	-	Rv1833c	-	C	A	Asp	Tyr	823	A	A		A	A
2099129	ureC	Rv1850	+	C	T	Ala	Val	1169	T	T	T	T	T
2127011	-	Rv1877	+	T	G	Trp	Gly	1108	G	G	G	G	G
2132640	-	Rv1882c	-	G	C	Leu	Leu	564	C	C	C	C	C
2196715	-	Rv1945	+	G	C	Val	Leu	727	C	C	C	C
2196837	-	Rv1945	+	G	A	Gln	Gln	849	A	A	A	A
2196847	-	Rv1945	+	T	C	Leu	Leu	859	C	C	C	C
2196964	-	Rv1945	+	A	C	Asn	His	976	C	C	C	C
2205550	intergenic			A	G				G	G	G	G	G
2210745	mce3B	Rv1967	+	T	G	Ser	Ala	145	G	G	G	G	G
2267125	-	Rv2022c	-	T	C	Lys	Lys	600	C	C	C	C	C
2335638	-	Rv2079	+	T	C	Leu	Ser	284	C	C	C	C	C
2468180	intergenic			G	A				A	A	A	A	A
2517129	fabD	Rv2243	+	A	G	Thr	Ala	343	G	G	G	G	G
2544135	cyp128	Rv2268c	-	A	C	Ser	Ala	142	C	C	C	C	C
2569288	-	Rv2298	+	G	C	Gly	Gly	207	C	C	C	C	C
2604740	-	Rv2331A	+	A	G	Met	Val	1	G	G	G	G	G
2625924	esxO	Rv2346c	-	T	C	Ala	Ala	249	C	C	C	C
2720954	-	Rv2424c	-	G	A	Thr	Ile	824	A	A	A	A
2804395	PE_PGRS43	Rv2490c	-	A	G	Ala	Ala	1842	G	G	G		G
2829294	-	Rv2512c	-	C	T	Val	Val	510	T	T	T	T
2908357	relA	Rv2583c	-	G	A	Gly	Gly	1842	A	A	A	A	A
2954197	-	Rv2627c	-	G	A	Thr	Thr	552	A	A	A	A	A
2956982	-	Rv2630	+	C	T	Arg	Arg	90	T	T	T	T
2964454	-	Rv2638	+	C	T	Pro	Leu	50	T	T	T	T	T
3014343	-	Rv2698	+	C	T	Val	Val	171	T	T	T	T	T
3031090	-	Rv2719c	-	G	A	Gln	Ter	448	A	A	A	A	A
3086731	-	Rv2779c	-	A	G	His	His	24	G	G	G	G	G
3109512	-	Rv2800	+	G	A	Trp	Ter	1097	A	A	A	A	A
3161858	mqo	Rv2852c	-	T	G	Pro	Pro	204	G	G	G	G	G
3203157	-	Rv2893	+	C	T	Cys	Cys	738	T	T	T	T	T
3336646	intergenic			T	A				A	A	A	A
3481960	-	Rv3115	+	G	A	Val	Val	510	A	A	A	A
3481993	-	Rv3115	+	G	A	Gly	Gly	543	A	A	A	A
3557244	intergenic			C	G				G	G	G	G	G
3566107	-	Rv3196	+	C	A	Ala	Asp	320	A	A	A	A	A
3610335	-	Rv3233c	-	G	T	Arg	Ser	37	T	T	T	T	T
3663807	-	Rv3281	+	A	G	Asn	Ser	119	G	G	G	G
3697016	upp	Rv3309c	-	G	C	Ala	Ala	78	C	C	C	C	C
3842620	PPE57	Rv3425	+	A	G	Thr	Ala	382	G	G	G	G
3842625	PPE57	Rv3425	+	A	G	Pro	Pro	387	G	G	G	G
4017448	-	Rv3575c	-	G	A	Leu	Leu	721	A	A	A	A	A
4175847	-	Rv3728	+	G	A	Trp	Ter	975	A	A	A	A	A
4216783	intergenic			A	C				C	C	C	C	C
4221544	-	Rv3776	+	T	C	Ala	Ala	456	C	C	C	C
4221559	-	Rv3776	+	T	C	Ile	Ile	471	C	C	C	C
4221565	-	Rv3776	+	G	C	Arg	Arg	477	C	C	C	C
4221586	-	Rv3776	+	A	G	Arg	Arg	498	G	G	G	G
4221591	-	Rv3776	+	C	G	Thr	Ser	503	G	G	G	G
4221609	-	Rv3776	+	G	C	Ser	Thr	521	C	C	C	C
4221619	-	Rv3776	+	G	A	Leu	Leu	531	A	A	A	A
4243346	embA	Rv3794	+	A	G	Gln	Gln	114	G	G	G	G	G
4321479	intergenic			G	A				A	A	A	A	A
4338371	whiB6	Rv3862c	-	T	G	Thr	Pro	151	G	G	G	G	G
4349982	-	Rv3871	+	G	T	Ala	Ser	1156	T	T	T	T	T
4358998	-	Rv3879c	-	A	G	Ile	Thr	785	G	G	G	G	G
4367633	-	Rv3885c	-	T	C	Thr	Ala	889	C	C	C	C	C
4399683	-	Rv3910	+	C	G	Ala	Ala	3087	G	G	G	G	G
