# Supplementary material for: Unusual Large-Scale Chromosomal Rearrangements in Mycobacterium tuberculosis Beijing B0/W148 Cluster Isolates
Source: PLoS One. 2014 Jan 8;9(1):e84971. doi: 10.1371/journal.pone.0084971 (PMC3885621; doi:10.1371/journal.pone.0084971)
Supplement: Table S2 — Description of M. tuberculosis clinical isolates involved in this study. (XLSX) [file pone.0084971.s004.xlsx]

## Sheet: Лист1
Table S2. Description of M. tuberculosis clinical isolates involved in this study
Strain	Location	VNTR-typing																								Spoligotype pattern	Spoligotype (SIT)
															VNTR48	VNTR43	VNTR2163b		VNTR53	VNTR 42	VNTR1955	VNTR 46	VNTR 47	VNTR 49	VNTR 3690
		s154	s580	s960	s1644	s2059	s2531	s2687	s2996	s3007	s3192	s4348	s802	s2165	s2461	s577	s2163	s4052	s4156	s424	s1955	s2347	s2401	s3171	s3690
		MIRU 2	MIRU 4	MIRU 10	MIRU 16	MIRU 20	MIRU 23	MIRU 24	MIRU 26	MIRU 27	MIRU 31	MIRU 39	MIRU 40	ETR-A	ETR-B	ETR-C	QUB 11b	QUB 26	QUB 4156	Mtub 04	Mtub 21	Mtub 29	Mtub 30	Mtub 34	Mtub 39
SP1	Saint Petersburg	2	2	3	3	2	5	1	7	3	5	3	3	4	2	4	6	7	2	4	5	4	4	3	3	0000000000000000000000000000000000111111111	Beijing (1)
SP2	Saint Petersburg	2	2	3	3	2	5	1	5	3	5	3	3	3	2	4	6	8	2	4	5	4	4	3	3	0000000000000000000000000000000000111111111	Beijing (1)
SP3	Saint Petersburg	2	2	3	3	2	5	1	5	3	5	3	3	4	2	4	6	6	2	4	5	4	4	3	3	0000000000000000000000000000000000111111111	Beijing (1)
SP4	Saint Petersburg	2	2	3	3	2	5	1	5	3	5	3	3	4	2	4	6	6	2	4	5	4	4	3	3	0000000000000000000000000000000000111111111	Beijing (1)
SP5	Saint Petersburg	2	2	3	3	2	5	1	5	3	5	3	3	4	2	4	6	8	2	4	5	4	4	3	3	0000000000000000000000000000000000111111111	Beijing (1)
SP6	Saint Petersburg	2	2	3	3	2	5	1	7	3	5	3	3	4	2	4	6	6	2	4	5	4	4	3	3	0000000000000000000000000000000000111111111	Beijing (1)
SP7	Saint Petersburg	2	2	3	3	2	5	1	7	3	5	3	3	4	2	4	6	7	2	4	5	4	4	3	3	0000000000000000000000000000000000111111111	Beijing (1)
SP10	Saint Petersburg	2	2	3	3	2	5	1	7	3	5	3	3	4	2	4	6	7	2	4	4	4	4	3	3	0000000000000000000000000000000000111111111	Beijing (1)
SP11	Saint Petersburg	2	2	3	3	2	5	1	5	3	5	3	3	4	2	4	6	6	2	2	5	4	4	3	3	0000000000000000000000000000000000111111111	Beijing (1)
SP12	Saint Petersburg	2	2	3	3	2	5	1	5	3	5	3	3	4	2	4	6	8	2	4	5	4	4	3	3	0000000000000000000000000000000000111111111	Beijing (1)
SP13	Saint Petersburg	2	2	3	3	2	5	1	7	3	5	3	3	4	2	4	6	7	2	4	5	4	4	3	3	0000000000000000000000000000000000111111111	Beijing (1)
SP16	Saint Petersburg	2	2	3	3	2	5	1	5	3	5	3	3	4	2	4	6	8	2	4	5	4	4	3	3	0000000000000000000000000000000000111111111	Beijing (1)
SP18	Saint Petersburg	2	2	3	3	2	5	1	5	3	5	3	3	4	2	4	6	6	2	4	5	4	4	3	3	0000000000000000000000000000000000111111111	Beijing (1)
SP19	Saint Petersburg	2	2	3	3	2	5	1	5	3	5	3	3	4	2	4	6	6	2	4	5	4	4	3	3	0000000000000000000000000000000000111111111	Beijing (1)
SP20	Saint Petersburg	2	2	3	3	2	5	1	5	3	5	3	3	4	2	4	6	6	2	4	5	4	4	3	3	0000000000000000000000000000000000111111111	Beijing (1)
SP21	Saint Petersburg	2	2	3	3	2	5	1	7	3	5	3	3	4	2	4	6	7	2	4	5	4	4	3	3	0000000000000000000000000000000000111111111	Beijing (1)
SP22	Saint Petersburg	2	2	3	3	2	5	1	7	3	5	3	3	4	2	4	5	7	2	4	5	4	4	3	3	0000000000000000000000000000000000111111111	Beijing (1)
SP23	Saint Petersburg	2	2	3	3	2	5	1	7	3	5	3	3	4	2	4	6	7	2	4	5	4	4	3	3	0000000000000000000000000000000000111111111	Beijing (1)
MOS3	Moscow	2	2	3	3	2	5	1	5	3	5	3	3	4	2	4	7	8	2	4	5	4	4	3	3	0000000000000000000000000000000000111111111	Beijing (1)
MOS4	Moscow	2	2	3	3	2	5	1	5	3	5	3	3	4	2	4	6	6	2	4	5	4	4	3	3	0000000000000000000000000000000000111111111	Beijing (1)
MOS5	Moscow	2	2	3	3	2	5	1	5	3	5	3	3	4	2	4	6	6	2	4	5	4	4	3	3	0000000000000000000000000000000000111111111	Beijing (1)
MOS6	Moscow	2	2	3	3	2	5	1	5	3	5	3	3	4	2	4	6	6	2	4	5	4	4	3	3	0000000000000000000000000000000000111111111	Beijing (1)
MOS8	Moscow	2	2	3	3	2	5	1	5	3	5	3	3	4	2	4	7	8	2	4	5	4	4	3	3	0000000000000000000000000000000000111111111	Beijing (1)
MOS10	Moscow	2	2	3	3	2	5	1	5	3	5	3	3	4	2	4	6	8	2	4	5	4	4	3	3	0000000000000000000000000000000000111111111	Beijing (1)
MOS11	Moscow	2	2	3	3	2	5	1	7	3	5	3	3	4	2	4	6	7	2	4	5	4	4	3	3	0000000000000000000000000000000000111111111	Beijing (1)
MOS12	Moscow	2	2	3	3	2	5	1	5	3	5	3	3	4	2	4	6	8	2	4	5	4	4	3	3	0000000000000000000000000000000000111111111	Beijing (1)
MOS13	Moscow	2	2	3	3	2	5	1	5	3	5	3	3	4	2	4	6	8	2	4	5	4	4	3	3	0000000000000000000000000000000000111111111	Beijing (1)
MOS14	Moscow	2	2	3	3	2	5	1	7	3	5	3	3	4	2	4	6	6	2	4	5	4	4	3	3	0000000000000000000000000000000000111111111	Beijing (1)
SP34	Saint Petersburg	1	2	4	3	2	6	1	5	3	2	2	4	2	2	2	2	4	2	3	3	4	1	3	2	1111111111111111111100001111111100001111111	LAM9 (42)
SP35	Saint Petersburg	1	2	4	3	2	5	1	5	3	2	2	5	2	2	2	2	6	2	2	3	4	1	3	2	1111111111111111111100001111111100001111111	LAM9 (42)
SP36	Saint Petersburg	1	2	4	3	2	5	1	5	3	2	2	5	2	2	2	2	6	2	2	3	4	1	3	2	1111111111111111111100001111111100001111111	LAM9 (42)
SP37	Saint Petersburg	1	2	4	3	2	5	1	5	3	2	2	5	2	2	2	2	6	2	3	3	4	1	3	2	1111111111001111111100001111111100001111111	LAM9 (252)
SP38	Saint Petersburg	2	2	4	3	2	5	1	5	3	2	2	5	2	2	2	2	6	2	3	3	4	1	3	2	1111111111001111111100001111111100001111111	LAM9 (252)
SP39	Saint Petersburg	1	2	4	3	2	5	1	5	3	2	2	5	2	2	2	2	6	2	2	3	4	1	3	2	1111111111111111111100001111111100001111111	LAM9 (42)
MOS2	Moscow	1	2	4	3	2	5	1	5	3	2	2	5	2	2	2	2	6	2	2	3	4	1	3	2	1111111111111111111100001111111100001111111	LAM9 (42)
MOS7	Moscow	1	2	4	3	2	5	1	5	3	2	2	5	2	2	2	2	6	2	2	3	4	1	3	2	1111111111111111111100001111111100001111111	LAM9 (42)
SP25	Saint Petersburg	2	2	7	2	2	5	1	1	3	2	2	2	4	2	5	2	6	3	3	3	4	4	3	3	1111111001111111111111111111000100001111111	H4 (Ural) (262)
SP32	Saint Petersburg	2	2	6	2	2	5	1	1	3	2	2	3	4	2	5	2	8	3	3	3	4	4	3	3	1111111001111111111111111111000100001111111	H4 (Ural) (262)
SP33	Saint Petersburg	2	2	7	2	2	5	1	1	3	2	2	2	4	2	5	2	6	3	3	3	4	2	3	3	1111111001111111111111111111000100001111111	H4 (Ural) (262)
MOS9	Moscow	2	2	8	3	2	5	1	1	3	3	2	2	4	2	4	1	8	3	3	3	4	4	3	3	1111111111110111111111111111000100001110111	H4 (Ural) (1134)
Members of the B0/W148 group indicated by color
